# Supplementary material for: Chemical Profiling, Analgesic and Anti-Inflammatory Activities of Farsetia aegyptia and Zilla spinosa: Integrated In Vitro, In Vivo, and In Silico Studies
Source: Plants (Basel). 2026 Feb 7;15(4):523. doi: 10.3390/plants15040523 (PMC12944300; doi:10.3390/plants15040523)
Supplement: Supplementary file 1 [file plants-15-00523-s001.zip]

Archive with 1 entries (1 files):
- plants-4061928-supplementary.pdf
